# Supplementary material for: Bladder Microbiota Are Associated with Clinical Conditions That Extend beyond the Urinary Tract
Source: Microorganisms. 2022 Apr 22;10(5):874. doi: 10.3390/microorganisms10050874 (PMC9147640; doi:10.3390/microorganisms10050874)
Supplement: Supplementary file 1 [file microorganisms-10-00874-s001.zip › Supplementary Table S1.xlsx]

## Sheet: Clinical variables
ID	Sex	Age	No growth vs. insignificant growth exp1-3	BMI	CKD-EPI eGFR ml/min	CKvs. no CKD	Diabetes	Hypertension	Dyslipidemia	Post-void residual urine present	Smoking	RT MP v anam	Ureteric stent present	Antibiotic prophylaxis before urine sampling	IPSS total	IIEF-5 total
HRB006	M	75.211	3	24.2123	92.9327	0	1	1	1			0	0	1	8	13
HRB009	M	74.6685	0	27.7778	22.9154	1	0	1	1	0		0	0	1	27	9
HRB024	M	68.2548	0	29.8028	95.0721	0	1	0	0	0	1	0	0	1	19	0
HRB031	M	70.5233	0	21.551	74.5121	0	0	0	0	0	0	0	0	0	2	21
HRB034	M	72.811	0	27.7769			0	1	0	0	0	0	0	0	12
HRB037	M	68.8822	0	32.966	80.7691	0	0	1	1		0	0	0	0	9	17
HRB043	M	39.1507	0	38.6933	98.1312	0	0	0	0	0	0	0	0	0	5	24
HRB046	M	66.0849	0	25.7959	91.0186	0	0	0	0	1	1	0	0	0	25	18
HRB052	M	65.2877	0	41.3516	93.615	0	1	1	0	1	0	0	0	0
HRB061	M	71.4438	0	24.0741	80.4718	0	0	1	0	0	0	0	0	0	4
HRB073	M	77.9644	0	27.5802	59.3761	1	0	0	0	0	0	1	0	0	0	22
HRB076	M	77.8	0	26.7755	45.3888	1	0	1	0	0	0	0	0	0	25	19
HRB077	M	48.5616	0	40.5375	90.5788	0	0	0	0	0	1	0	0	1
HRB085	M	39.1233	0	25.1953	88.143	0	0	0	0	0		0	0	0	1	24
HRB087	M	37.3808	0	15.7313	111.352	0	0	0	0	0	1	0	0	0	5
HRB093	M	75.2411	0	29.0367	25.5843	1	0	1	1	0	0	0	1	0
HRB094	M	75.2082	0	29.0123	45.7965	1	1	1	1	0	0	0	0	1	23	20
HRB095	M	50.411	0	24.8792	79.3775	0	0	0	0	0	1	0	0	0	4	25
HRB098	M	47.7589	0	27.7575	44.277	1	0	0	0			0	0	0	4	25
HRB099	M	50.2904	3	30.1194	93.3636	0	0	1	0		1	0	0	0
HRB102	M	42.9918	0	22.7434	82.583	0	0	0	0			0	0	0
HRB103	M	78.0986	3	38.1639			0	1	1	0		0	0	0	29	9
HRB107	M	47.8658	0				0	0	0	0		0	0	0	1	23
HRB108	M	69.8055	0	32.6608	80.2469	0	0	1	1	0		0	0	0
HRB113	M	46.6767	3	26.2188	91.7861	0	0	0	0		1	0	1	1
HRB114	M	57.2795	3	31.4627	97.362	0	1	1	0			0	0	0	1	23
HRB125	M	79.3479	0	26.7755			0	0	0	0	0	0	0	0	2	21
HRB126	M	39.3096	0	30.6793	112.356	0	0	0	0	0	1	0	0	0	2	24
HRB128	M	63.4904	0	29.5681	43.2588	1	0	1	0		0	0	1	0	11	19
HRB129	M	85.0849	0	27.3588	47.5064	1	0	1	1	0		0	0	0
HRB143	M	69.5534	3	25.2174	27.7303	1	0	1	0		0	0	0	0
HRB146	M	78.0822	0	29.0698	70.6588	0	1	1	1		0	0	0	1	8	23
HRB147	M	79.9479	0	26.5668	70.6872	0	0	1	0		0	0	0	1	3
HRB148	M	49.4466	0	33.0946	59.2257	1	0	0	0		0	0	1	0	9	25
HRB149	M	71.2301	0	21.4533	86.3839	0	0	0	0		0	0	0	0	2	6
HRB151	M	41.3562	0	24.1517	109.495	0	0	1	0	0	0	0	0	0	4	24
HRB159	M	73.3781	3	29.3524	82.9542	0	1	1	1	0	0	0	0	1	21	5
HRB160	M	76.8	0	22.1297	93.169	0	0	1	0		0	0	0	1	12
HRB161	M	76.063	0		63.8679	0	0	1	0			0	0	1	10	2
HRB164	M	64.8493	0	24.4536	65.1062	0	1	0	0	0	0	0	0	1	16	25
HRB170	M	71	0	33.1398	80.7231	0	0	1	1	0	0	1	0	1
HRB172	M	55.1479	0	32.3555	76.7797	0	0	1	0		0	0	1	1	14	24
HRB173	M	75.9425	0	23.1837	70.777	0	1	0	0	1	0	0	0	1	19	12
HRB174	M	64.0329	2	25.763	79.0486	0	0	1	0	0	0	0	0	0
HRB176	M	40.6137	0	25			0	0	0		0	0	1	1	5	22
HRB183	M	72.5863	3	33.3333	34.5313	1	0	1	0		1	1	0	1	11	0
HRB187	M	74.6301	3	20.5151	54.3975	1	1	1	0		0	0	1	1
HRB190	M	70.3233	0	31.1728	59.8559	0	1	1	0		0	0	0	1	10	2
HRB193	M	79.1151	0	24.977	72.08	0	1	1	1	1	0	0	0	1	11	19
HRB196	M	76.389	3	29.0548	83.3094	0	0	1	0	0	0	0	0	1
HRB199	M	43.8055	0	25.565	104.19	0	0	0	0	0	0	0	0	1	1	24
HRB205	M	74.1315	0	29.0123	83.7649	0	0	0	1	0	0	0	0	0	6	17
HRB208	M	76.6521	0	24.5351	94.5972	0	1	1	1	0	0	0	0	0	11	10
HRB211	M	80.2247	3	29.0659	40.1045	1	1	1	0	0	0	0	0	1	21	11
HRB214	M	76.2575	0	34.4922	38.5938	1	0	1	0		0	0	0	1	20	10
HRB217	M	60.1726	0	34.8657	79.0683	0	0	1	0		0	0	1	1	29	13
HRB220	M	76.3205	3	28.7037	75.5808	0	1	1	1	0	1	0	0	1	14	1
HRB230	M	69.6575	3	27.0641	87.3435	0	0	1	1		1	0	0	1
Supplementary Table S1
Anonymised clinical data of study subjects linked to DNA sequences deposited in the NCBI SRA database.
